# Supplementary material for: GMCL1 controls 53BP1 stability and modulates taxane sensitivity
Source: eLife. 2026 Jan 19;14:RP106730. doi: 10.7554/eLife.106730 (PMC12815461; doi:10.7554/eLife.106730)
Supplement: Figure 1—source data 1. [file elife-106730-fig1-data1.zip]

Archive with 48 entries (43 files):
- Figure 1ΓÇösource data 1/
- Figure 1ΓÇösource data 1/Figure 1F/
- Figure 1ΓÇösource data 1/.DS_Store
- __MACOSX/Figure 1ΓÇösource data 1/._.DS_Store
- Figure 1ΓÇösource data 1/Figure 1E/
- Figure 1ΓÇösource data 1/Figure 1D/
- Figure 1ΓÇösource data 1/Figure 1C/
- Figure 1ΓÇösource data 1/Figure 1F/Gmcl1KI_53bp1_cul3_gmcl1_actin_6(Colorimetric).tif
- Figure 1ΓÇösource data 1/Figure 1F/Gmcl1KI_vinculin_usp28_p53_4(Chemiluminescence_Background).tif
- __MACOSX/Figure 1ΓÇösource data 1/Figure 1F/._Gmcl1KI_vinculin_usp28_p53_4(Chemiluminescence_Background).tif
- Figure 1ΓÇösource data 1/Figure 1F/Gmcl1KI_53bp1_cul3_gmcl1_actin_2(Chemiluminescence).png
- __MACOSX/Figure 1ΓÇösource data 1/Figure 1F/._Gmcl1KI_53bp1_cul3_gmcl1_actin_2(Chemiluminescence).png
- Figure 1ΓÇösource data 1/Figure 1F/Gmcl1KI_53bp1_5(Chemiluminescence_Background).tif
- __MACOSX/Figure 1ΓÇösource data 1/Figure 1F/._Gmcl1KI_53bp1_5(Chemiluminescence_Background).tif
- Figure 1ΓÇösource data 1/Figure 1F/Gmcl1KI_53bp1_6(Colorimetric).tif
- Figure 1ΓÇösource data 1/Figure 1F/Gmcl1KI_vinculin_usp28_p53_6(Colorimetric).tif
- Figure 1ΓÇösource data 1/Figure 1F/Gmcl1KI_53bp1_cul3_gmcl1_actin_2(Chemiluminescence_Background).raw16.tif
- __MACOSX/Figure 1ΓÇösource data 1/Figure 1F/._Gmcl1KI_53bp1_cul3_gmcl1_actin_2(Chemiluminescence_Background).raw16.tif
- Figure 1ΓÇösource data 1/Figure 1F/Gmcl1KI_53bp1_cul3_gmcl1_actin_5(Chemiluminescence).raw16.tif
- __MACOSX/Figure 1ΓÇösource data 1/Figure 1F/._Gmcl1KI_53bp1_cul3_gmcl1_actin_5(Chemiluminescence).raw16.tif
- Figure 1ΓÇösource data 1/Figure 1E/112324-53bp1-Flag-IP_Flag_usp28_actin_53bp1_p53_05(Chemiluminescence_Background).tif
- __MACOSX/Figure 1ΓÇösource data 1/Figure 1E/._112324-53bp1-Flag-IP_Flag_usp28_actin_53bp1_p53_05(Chemiluminescence_Background).tif
- Figure 1ΓÇösource data 1/Figure 1E/112324-53bp1-IP_p53_usp28_flag_03(Chemiluminescence).tif
- __MACOSX/Figure 1ΓÇösource data 1/Figure 1E/._112324-53bp1-IP_p53_usp28_flag_03(Chemiluminescence).tif
- Figure 1ΓÇösource data 1/Figure 1E/112324-Rerun-53bp1-IP_gmcl1_4(Chemiluminescence).tif
- __MACOSX/Figure 1ΓÇösource data 1/Figure 1E/._112324-Rerun-53bp1-IP_gmcl1_4(Chemiluminescence).tif
- Figure 1ΓÇösource data 1/Figure 1E/112324-53bp1-Flag-IP_Flag_usp28_actin_53bp1_p53_03(Chemiluminescence_Background).tif
- __MACOSX/Figure 1ΓÇösource data 1/Figure 1E/._112324-53bp1-Flag-IP_Flag_usp28_actin_53bp1_p53_03(Chemiluminescence_Background).tif
- Figure 1ΓÇösource data 1/Figure 1E/112324-Rerun-53bp1-IP_gmcl1_6(Colorimetric).tif
- Figure 1ΓÇösource data 1/Figure 1E/112324-53bp1-Flag-IP_Flag_usp28_actin_53bp1_p53_11(Colorimetric).tif
- Figure 1ΓÇösource data 1/Figure 1E/112324-53bp1-Flag-IP_Flag_usp28_actin_53bp1_p53_02(Chemiluminescence_Background).tif
- __MACOSX/Figure 1ΓÇösource data 1/Figure 1E/._112324-53bp1-Flag-IP_Flag_usp28_actin_53bp1_p53_02(Chemiluminescence_Background).tif
- Figure 1ΓÇösource data 1/Figure 1E/112324-53bp1-IP_p53_usp28_flag_11(Colorimetric).tif
- Figure 1ΓÇösource data 1/Figure 1D/Fig1D_Flag_actin_usp28_4(Chemiluminescence).tif
- __MACOSX/Figure 1ΓÇösource data 1/Figure 1D/._Fig1D_Flag_actin_usp28_4(Chemiluminescence).tif
- Figure 1ΓÇösource data 1/Figure 1D/Fig1D_53bp1_cul3_11(Colorimetric).tif
- __MACOSX/Figure 1ΓÇösource data 1/Figure 1D/._Fig1D_53bp1_cul3_11(Colorimetric).tif
- Figure 1ΓÇösource data 1/Figure 1D/Fig1D_53bp1_cul3_02(Chemiluminescence).tif
- __MACOSX/Figure 1ΓÇösource data 1/Figure 1D/._Fig1D_53bp1_cul3_02(Chemiluminescence).tif
- Figure 1ΓÇösource data 1/Figure 1D/Fig1D_53bp1_cul3_03(Chemiluminescence).tif
- __MACOSX/Figure 1ΓÇösource data 1/Figure 1D/._Fig1D_53bp1_cul3_03(Chemiluminescence).tif
- Figure 1ΓÇösource data 1/Figure 1D/Fig1D_Flag_actin_usp28_6(Colorimetric).tif
- Figure 1ΓÇösource data 1/Figure 1C/actin.png
- __MACOSX/Figure 1ΓÇösource data 1/Figure 1C/._actin.png
- Figure 1ΓÇösource data 1/Figure 1C/GMCL1flag_14.tif
- Figure 1ΓÇösource data 1/Figure 1C/GMCL1flag_Marker.tif
- __MACOSX/Figure 1ΓÇösource data 1/Figure 1C/._GMCL1flag_Marker.tif
- Figure 1ΓÇösource data 1/Figure 1C/53BP1_CUL3_5.tif
