# Supplementary material for: GMCL1 controls 53BP1 stability and modulates taxane sensitivity
Source: eLife. 2026 Jan 19;14:RP106730. doi: 10.7554/eLife.106730 (PMC12815461; doi:10.7554/eLife.106730)
Supplement: Figure 1—figure supplement 1—source data 1. [file elife-106730-fig1-figsupp1-data1.zip]

Archive with 47 entries (42 files):
- Figure 1ΓÇöfigure supplement 1ΓÇösource data 1/
- Figure 1ΓÇöfigure supplement 1ΓÇösource data 1/.DS_Store
- __MACOSX/Figure 1ΓÇöfigure supplement 1ΓÇösource data 1/._.DS_Store
- Figure 1ΓÇöfigure supplement 1ΓÇösource data 1/Figure 1ΓÇöfigure supplement 1F/
- Figure 1ΓÇöfigure supplement 1ΓÇösource data 1/Figure 1ΓÇöfigure supplement 1D/
- Figure 1ΓÇöfigure supplement 1ΓÇösource data 1/Figure 1ΓÇöfigure supplement 1C/
- Figure 1ΓÇöfigure supplement 1ΓÇösource data 1/Figure 1ΓÇöfigure supplement 1E/
- Figure 1ΓÇöfigure supplement 1ΓÇösource data 1/Figure 1ΓÇöfigure supplement 1F/GMCL1&2-IP_53bp1_usp28_gmcl1_actin_11(Colorimetric).tif
- Figure 1ΓÇöfigure supplement 1ΓÇösource data 1/Figure 1ΓÇöfigure supplement 1F/GMCL1&2-IP_53bp1_usp28_gmcl1_actin_04(Chemiluminescence_Background).tif
- __MACOSX/Figure 1ΓÇöfigure supplement 1ΓÇösource data 1/Figure 1ΓÇöfigure supplement 1F/._GMCL1&2-IP_53bp1_usp28_gmcl1_actin_04(Chemiluminescence_Background).tif
- Figure 1ΓÇöfigure supplement 1ΓÇösource data 1/Figure 1ΓÇöfigure supplement 1F/GMCL1&2-IP_53bp1_usp28_gmcl1_actin_09(Chemiluminescence_Background).tif
- __MACOSX/Figure 1ΓÇöfigure supplement 1ΓÇösource data 1/Figure 1ΓÇöfigure supplement 1F/._GMCL1&2-IP_53bp1_usp28_gmcl1_actin_09(Chemiluminescence_Background).tif
- Figure 1ΓÇöfigure supplement 1ΓÇösource data 1/Figure 1ΓÇöfigure supplement 1F/122024-GMCL1&2OE_53bp1_cul3_p21__Flag_06(Chemiluminescence).tif
- __MACOSX/Figure 1ΓÇöfigure supplement 1ΓÇösource data 1/Figure 1ΓÇöfigure supplement 1F/._122024-GMCL1&2OE_53bp1_cul3_p21__Flag_06(Chemiluminescence).tif
- Figure 1ΓÇöfigure supplement 1ΓÇösource data 1/Figure 1ΓÇöfigure supplement 1F/122024-GMCL1&2OE_53bp1_cul3_p21__Flag_12(Colorimetric).tif
- Figure 1ΓÇöfigure supplement 1ΓÇösource data 1/Figure 1ΓÇöfigure supplement 1F/122024-GMCL1&2OE_53bp1_cul3_p21__Flag_08(Chemiluminescence).tif
- __MACOSX/Figure 1ΓÇöfigure supplement 1ΓÇösource data 1/Figure 1ΓÇöfigure supplement 1F/._122024-GMCL1&2OE_53bp1_cul3_p21__Flag_08(Chemiluminescence).tif
- Figure 1ΓÇöfigure supplement 1ΓÇösource data 1/Figure 1ΓÇöfigure supplement 1D/.DS_Store
- __MACOSX/Figure 1ΓÇöfigure supplement 1ΓÇösource data 1/Figure 1ΓÇöfigure supplement 1D/._.DS_Store
- Figure 1ΓÇöfigure supplement 1ΓÇösource data 1/Figure 1ΓÇöfigure supplement 1D/flag001.tif
- __MACOSX/Figure 1ΓÇöfigure supplement 1ΓÇösource data 1/Figure 1ΓÇöfigure supplement 1D/._flag001.tif
- Figure 1ΓÇöfigure supplement 1ΓÇösource data 1/Figure 1ΓÇöfigure supplement 1D/HA006.tif
- __MACOSX/Figure 1ΓÇöfigure supplement 1ΓÇösource data 1/Figure 1ΓÇöfigure supplement 1D/._HA006.tif
- Figure 1ΓÇöfigure supplement 1ΓÇösource data 1/Figure 1ΓÇöfigure supplement 1D/HA005.tif
- __MACOSX/Figure 1ΓÇöfigure supplement 1ΓÇösource data 1/Figure 1ΓÇöfigure supplement 1D/._HA005.tif
- Figure 1ΓÇöfigure supplement 1ΓÇösource data 1/Figure 1ΓÇöfigure supplement 1C/.DS_Store
- __MACOSX/Figure 1ΓÇöfigure supplement 1ΓÇösource data 1/Figure 1ΓÇöfigure supplement 1C/._.DS_Store
- Figure 1ΓÇöfigure supplement 1ΓÇösource data 1/Figure 1ΓÇöfigure supplement 1C/HA002.tif
- __MACOSX/Figure 1ΓÇöfigure supplement 1ΓÇösource data 1/Figure 1ΓÇöfigure supplement 1C/._HA002.tif
- Figure 1ΓÇöfigure supplement 1ΓÇösource data 1/Figure 1ΓÇöfigure supplement 1C/Flag001.tif
- __MACOSX/Figure 1ΓÇöfigure supplement 1ΓÇösource data 1/Figure 1ΓÇöfigure supplement 1C/._Flag001.tif
- Figure 1ΓÇöfigure supplement 1ΓÇösource data 1/Figure 1ΓÇöfigure supplement 1C/cul3005.tif
- __MACOSX/Figure 1ΓÇöfigure supplement 1ΓÇösource data 1/Figure 1ΓÇöfigure supplement 1C/._cul3005.tif
- Figure 1ΓÇöfigure supplement 1ΓÇösource data 1/Figure 1ΓÇöfigure supplement 1E/INPUT-FLAG006.tif
- __MACOSX/Figure 1ΓÇöfigure supplement 1ΓÇösource data 1/Figure 1ΓÇöfigure supplement 1E/._INPUT-FLAG006.tif
- Figure 1ΓÇöfigure supplement 1ΓÇösource data 1/Figure 1ΓÇöfigure supplement 1E/Untitled-1.tif
- __MACOSX/Figure 1ΓÇöfigure supplement 1ΓÇösource data 1/Figure 1ΓÇöfigure supplement 1E/._Untitled-1.tif
- Figure 1ΓÇöfigure supplement 1ΓÇösource data 1/Figure 1ΓÇöfigure supplement 1E/INPUT-53BP1005.tif
- __MACOSX/Figure 1ΓÇöfigure supplement 1ΓÇösource data 1/Figure 1ΓÇöfigure supplement 1E/._INPUT-53BP1005.tif
- Figure 1ΓÇöfigure supplement 1ΓÇösource data 1/Figure 1ΓÇöfigure supplement 1E/IP001.tif
- __MACOSX/Figure 1ΓÇöfigure supplement 1ΓÇösource data 1/Figure 1ΓÇöfigure supplement 1E/._IP001.tif
- Figure 1ΓÇöfigure supplement 1ΓÇösource data 1/Figure 1ΓÇöfigure supplement 1E/IP003.tif
- __MACOSX/Figure 1ΓÇöfigure supplement 1ΓÇösource data 1/Figure 1ΓÇöfigure supplement 1E/._IP003.tif
- Figure 1ΓÇöfigure supplement 1ΓÇösource data 1/Figure 1ΓÇöfigure supplement 1E/IP002.tif
- __MACOSX/Figure 1ΓÇöfigure supplement 1ΓÇösource data 1/Figure 1ΓÇöfigure supplement 1E/._IP002.tif
- Figure 1ΓÇöfigure supplement 1ΓÇösource data 1/Figure 1ΓÇöfigure supplement 1E/INPUT004.tif
- __MACOSX/Figure 1ΓÇöfigure supplement 1ΓÇösource data 1/Figure 1ΓÇöfigure supplement 1E/._INPUT004.tif
