# Supplementary material for: GMCL1 controls 53BP1 stability and modulates taxane sensitivity
Source: eLife. 2026 Jan 19;14:RP106730. doi: 10.7554/eLife.106730 (PMC12815461; doi:10.7554/eLife.106730)
Supplement: Figure 1—figure supplement 1—source data 2. [file elife-106730-fig1-figsupp1-data2.zip]

Archive with 9 entries (8 files):
- Figure 1ΓÇöfigure supplement 1ΓÇösource data 2/
- Figure 1ΓÇöfigure supplement 1ΓÇösource data 2/.DS_Store
- __MACOSX/Figure 1ΓÇöfigure supplement 1ΓÇösource data 2/._.DS_Store
- Figure 1ΓÇöfigure supplement 1ΓÇösource data 2/SupFigure1-2_Raw uncropped supporting Western blot files.pdf
- __MACOSX/Figure 1ΓÇöfigure supplement 1ΓÇösource data 2/._SupFigure1-2_Raw uncropped supporting Western blot files.pdf
- Figure 1ΓÇöfigure supplement 1ΓÇösource data 2/SupFigure1-3_Raw uncropped supporting Western blot files.pdf
- __MACOSX/Figure 1ΓÇöfigure supplement 1ΓÇösource data 2/._SupFigure1-3_Raw uncropped supporting Western blot files.pdf
- Figure 1ΓÇöfigure supplement 1ΓÇösource data 2/SupFigure1-1_Raw uncropped supporting Western blot files.pdf
- __MACOSX/Figure 1ΓÇöfigure supplement 1ΓÇösource data 2/._SupFigure1-1_Raw uncropped supporting Western blot files.pdf
