# Supplementary material for: GMCL1 controls 53BP1 stability and modulates taxane sensitivity
Source: eLife. 2026 Jan 19;14:RP106730. doi: 10.7554/eLife.106730 (PMC12815461; doi:10.7554/eLife.106730)
Supplement: Figure 2—source data 1. [file elife-106730-fig2-data1.zip]

Archive with 95 entries (89 files):
- Figure 2ΓÇösource data 1/
- Figure 2ΓÇösource data 1/Figure 2A/
- Figure 2ΓÇösource data 1/.DS_Store
- __MACOSX/Figure 2ΓÇösource data 1/._.DS_Store
- Figure 2ΓÇösource data 1/Figure2C(53BP1)/
- Figure 2ΓÇösource data 1/Figure 2C/
- Figure 2ΓÇösource data 1/Figure 2D and Supplemental Figure 2B/
- Figure 2ΓÇösource data 1/FIgure 2B and Supplemetal Figure 2A/
- Figure 2ΓÇösource data 1/Figure 2A/011125-Fig2A_gmcl1_gmcl1_p21_p21_10(Chemiluminescence).tif
- __MACOSX/Figure 2ΓÇösource data 1/Figure 2A/._011125-Fig2A_gmcl1_gmcl1_p21_p21_10(Chemiluminescence).tif
- Figure 2ΓÇösource data 1/Figure 2A/011125-Fig2A_gmcl1_gmcl1_p21_p21_11(Colorimetric).tif
- Figure 2ΓÇösource data 1/Figure 2A/011525-Fig2A_53bp1_usp28_p53_p21_5(Chemiluminescence_Background).tif
- __MACOSX/Figure 2ΓÇösource data 1/Figure 2A/._011525-Fig2A_53bp1_usp28_p53_p21_5(Chemiluminescence_Background).tif
- Figure 2ΓÇösource data 1/Figure 2A/.DS_Store
- __MACOSX/Figure 2ΓÇösource data 1/Figure 2A/._.DS_Store
- Figure 2ΓÇösource data 1/Figure 2A/010625-Fig2A_parp_tubulin_3(Chemiluminescence).raw16.png
- __MACOSX/Figure 2ΓÇösource data 1/Figure 2A/._010625-Fig2A_parp_tubulin_3(Chemiluminescence).raw16.png
- Figure 2ΓÇösource data 1/Figure 2A/011525-Fig2A_53bp1_usp28_p53_p21_4(Chemiluminescence_Background).tif
- __MACOSX/Figure 2ΓÇösource data 1/Figure 2A/._011525-Fig2A_53bp1_usp28_p53_p21_4(Chemiluminescence_Background).tif
- Figure 2ΓÇösource data 1/Figure 2A/011525-Fig2A_53bp1_usp28_p53_p21_2(Chemiluminescence_Background).tif
- __MACOSX/Figure 2ΓÇösource data 1/Figure 2A/._011525-Fig2A_53bp1_usp28_p53_p21_2(Chemiluminescence_Background).tif
- Figure 2ΓÇösource data 1/Figure 2A/Fig2A&B_pH3_pH3_11(Colorimetric).tif
- Figure 2ΓÇösource data 1/Figure 2A/011525-Fig2A_53bp1_usp28_p53_p21_6(Colorimetric).tif
- Figure 2ΓÇösource data 1/Figure 2A/011525-Fig2A_53bp1_usp28_p53_p21_3(Chemiluminescence_Background).tif
- __MACOSX/Figure 2ΓÇösource data 1/Figure 2A/._011525-Fig2A_53bp1_usp28_p53_p21_3(Chemiluminescence_Background).tif
- Figure 2ΓÇösource data 1/Figure 2A/Fig2A&B_pH3_pH3_09(Chemiluminescence).png
- __MACOSX/Figure 2ΓÇösource data 1/Figure 2A/._Fig2A&B_pH3_pH3_09(Chemiluminescence).png
- Figure 2ΓÇösource data 1/Figure2C(53BP1)/022625-G1-CHX_53bp1_usp28_Flag_tubulin_H3_11(Colorimetric).tif
- Figure 2ΓÇösource data 1/Figure2C(53BP1)/022525-G1-CHX_53bp1_Cul3_p21_11(Colorimetric).tif
- Figure 2ΓÇösource data 1/Figure2C(53BP1)/020425-2ndRun_53bp1_H3_5(Chemiluminescence).raw16.png
- __MACOSX/Figure 2ΓÇösource data 1/Figure2C(53BP1)/._020425-2ndRun_53bp1_H3_5(Chemiluminescence).raw16.png
- Figure 2ΓÇösource data 1/Figure2C(53BP1)/022525-G1-CHX_53bp1_Cul3_p21_05(Chemiluminescence).tif
- __MACOSX/Figure 2ΓÇösource data 1/Figure2C(53BP1)/._022525-G1-CHX_53bp1_Cul3_p21_05(Chemiluminescence).tif
- Figure 2ΓÇösource data 1/Figure2C(53BP1)/020425-2ndRun_53bp1_H3_6(Colorimetric).tif
- Figure 2ΓÇösource data 1/Figure2C(53BP1)/022625-G1-CHX_53bp1_usp28_Flag_tubulin_H3_04(Chemiluminescence).tif
- __MACOSX/Figure 2ΓÇösource data 1/Figure2C(53BP1)/._022625-G1-CHX_53bp1_usp28_Flag_tubulin_H3_04(Chemiluminescence).tif
- Figure 2ΓÇösource data 1/Figure 2C/022525-G1-CHX_53bp1_Cul3_p21_11(Colorimetric).tif
- Figure 2ΓÇösource data 1/Figure 2C/020425-2ndRun_53bp1_H3_5(Chemiluminescence).raw16.png
- __MACOSX/Figure 2ΓÇösource data 1/Figure 2C/._020425-2ndRun_53bp1_H3_5(Chemiluminescence).raw16.png
- Figure 2ΓÇösource data 1/Figure 2C/.DS_Store
- __MACOSX/Figure 2ΓÇösource data 1/Figure 2C/._.DS_Store
- Figure 2ΓÇösource data 1/Figure 2C/020425-G1_tubulin_5(Chemiluminescence).raw16.tif
- __MACOSX/Figure 2ΓÇösource data 1/Figure 2C/._020425-G1_tubulin_5(Chemiluminescence).raw16.tif
- Figure 2ΓÇösource data 1/Figure 2C/020425-G1_CSK-Chro_53bp1_CSK_p21_Chro_H3_05(Chemiluminescence).tif
- __MACOSX/Figure 2ΓÇösource data 1/Figure 2C/._020425-G1_CSK-Chro_53bp1_CSK_p21_Chro_H3_05(Chemiluminescence).tif
- Figure 2ΓÇösource data 1/Figure 2C/020425-2ndrun_usp28_p53_H3_4(Chemiluminescence).tif
- __MACOSX/Figure 2ΓÇösource data 1/Figure 2C/._020425-2ndrun_usp28_p53_H3_4(Chemiluminescence).tif
- Figure 2ΓÇösource data 1/Figure 2C/020425-2ndrun_usp28_p53_H3_2(Chemiluminescence).tif
- __MACOSX/Figure 2ΓÇösource data 1/Figure 2C/._020425-2ndrun_usp28_p53_H3_2(Chemiluminescence).tif
- Figure 2ΓÇösource data 1/Figure 2C/020425-G1_Csk-Chro_cul3_gmcl1_6(Colorimetric).tif
- Figure 2ΓÇösource data 1/Figure 2C/020425-2ndrun_usp28_p53_H3_6(Colorimetric).tif
- Figure 2ΓÇösource data 1/Figure 2C/020425-G1_Csk-Chro_cul3_gmcl1_5(Chemiluminescence).tif
- __MACOSX/Figure 2ΓÇösource data 1/Figure 2C/._020425-G1_Csk-Chro_cul3_gmcl1_5(Chemiluminescence).tif
- Figure 2ΓÇösource data 1/Figure 2C/020425-G1_CSK-Chro_53bp1_CSK_p21_Chro_H3_11(Colorimetric).tif
- Figure 2ΓÇösource data 1/Figure 2C/022525-G1-CHX_53bp1_Cul3_p21_05(Chemiluminescence).tif
- __MACOSX/Figure 2ΓÇösource data 1/Figure 2C/._022525-G1-CHX_53bp1_Cul3_p21_05(Chemiluminescence).tif
- Figure 2ΓÇösource data 1/Figure 2C/020425-2ndRun_53bp1_H3_6(Colorimetric).tif
- Figure 2ΓÇösource data 1/Figure 2C/020425-G1_Csk-Chro_cul3_gmcl1_3(Chemiluminescence).tif
- __MACOSX/Figure 2ΓÇösource data 1/Figure 2C/._020425-G1_Csk-Chro_cul3_gmcl1_3(Chemiluminescence).tif
- Figure 2ΓÇösource data 1/Figure 2D and Supplemental Figure 2B/071325-TUBE-IP_53bp1-3-8%gel_16(Chemiluminescence).tif
- __MACOSX/Figure 2ΓÇösource data 1/Figure 2D and Supplemental Figure 2B/._071325-TUBE-IP_53bp1-3-8%gel_16(Chemiluminescence).tif
- Figure 2ΓÇösource data 1/Figure 2D and Supplemental Figure 2B/.DS_Store
- __MACOSX/Figure 2ΓÇösource data 1/Figure 2D and Supplemental Figure 2B/._.DS_Store
- Figure 2ΓÇösource data 1/Figure 2D and Supplemental Figure 2B/071325-TUBE-IP_Ub_3(Chemiluminescence).tif
- __MACOSX/Figure 2ΓÇösource data 1/Figure 2D and Supplemental Figure 2B/._071325-TUBE-IP_Ub_3(Chemiluminescence).tif
- Figure 2ΓÇösource data 1/Figure 2D and Supplemental Figure 2B/071325-TUBE-IP_gmcl1_betaAvtin_2(Chemiluminescence).tif
- __MACOSX/Figure 2ΓÇösource data 1/Figure 2D and Supplemental Figure 2B/._071325-TUBE-IP_gmcl1_betaAvtin_2(Chemiluminescence).tif
- Figure 2ΓÇösource data 1/Figure 2D and Supplemental Figure 2B/071325-TUBE-IP_gmcl1_betaAvtin_6(Colorimetric).tif
- Figure 2ΓÇösource data 1/Figure 2D and Supplemental Figure 2B/071325-TUBE-IP_Ub_6(Colorimetric).tif
- Figure 2ΓÇösource data 1/Figure 2D and Supplemental Figure 2B/071325-TUBE-IP_53bp1-3-8%gel_17(Colorimetric).tif
- Figure 2ΓÇösource data 1/Figure 2D and Supplemental Figure 2B/FLAG(TUBE)_2_6(Colorimetric).tif
- Figure 2ΓÇösource data 1/Figure 2D and Supplemental Figure 2B/FLAG(TUBE)_2_4(Chemiluminescence).tif
- __MACOSX/Figure 2ΓÇösource data 1/Figure 2D and Supplemental Figure 2B/._FLAG(TUBE)_2_4(Chemiluminescence).tif
- Figure 2ΓÇösource data 1/FIgure 2B and Supplemetal Figure 2A/122724-M_S1618_cul3_gmcl1_11(Colorimetric).tif
- Figure 2ΓÇösource data 1/FIgure 2B and Supplemetal Figure 2A/.DS_Store
- __MACOSX/Figure 2ΓÇösource data 1/FIgure 2B and Supplemetal Figure 2A/._.DS_Store
- Figure 2ΓÇösource data 1/FIgure 2B and Supplemetal Figure 2A/122724-M_S1618_cul3_gmcl1_10(Chemiluminescence).raw16.png
- __MACOSX/Figure 2ΓÇösource data 1/FIgure 2B and Supplemetal Figure 2A/._122724-M_S1618_cul3_gmcl1_10(Chemiluminescence).raw16.png
- Figure 2ΓÇösource data 1/FIgure 2B and Supplemetal Figure 2A/122724-M_S1618_cul3_gmcl1_04(Chemiluminescence).tif
- __MACOSX/Figure 2ΓÇösource data 1/FIgure 2B and Supplemetal Figure 2A/._122724-M_S1618_cul3_gmcl1_04(Chemiluminescence).tif
- Figure 2ΓÇösource data 1/FIgure 2B and Supplemetal Figure 2A/122724-M_53bp1_usp28_p53_p21_2(Chemiluminescence).raw16.tif
- __MACOSX/Figure 2ΓÇösource data 1/FIgure 2B and Supplemetal Figure 2A/._122724-M_53bp1_usp28_p53_p21_2(Chemiluminescence).raw16.tif
- Figure 2ΓÇösource data 1/FIgure 2B and Supplemetal Figure 2A/122724-M_53bp1_usp28_p53_p21_5(Chemiluminescence).tif
- __MACOSX/Figure 2ΓÇösource data 1/FIgure 2B and Supplemetal Figure 2A/._122724-M_53bp1_usp28_p53_p21_5(Chemiluminescence).tif
- Figure 2ΓÇösource data 1/FIgure 2B and Supplemetal Figure 2A/122824-M_tubulin_Flag(Ms)_H3_4(Chemiluminescence).tif
- __MACOSX/Figure 2ΓÇösource data 1/FIgure 2B and Supplemetal Figure 2A/._122824-M_tubulin_Flag(Ms)_H3_4(Chemiluminescence).tif
- Figure 2ΓÇösource data 1/FIgure 2B and Supplemetal Figure 2A/122724-M_S1618_cul3_gmcl1_10(Chemiluminescence)(GMCL1).raw16.png
- __MACOSX/Figure 2ΓÇösource data 1/FIgure 2B and Supplemetal Figure 2A/._122724-M_S1618_cul3_gmcl1_10(Chemiluminescence)(GMCL1).raw16.png
- Figure 2ΓÇösource data 1/FIgure 2B and Supplemetal Figure 2A/122824-M_tubulin_Flag(Ms)_H3_6(Colorimetric).tif
- Figure 2ΓÇösource data 1/FIgure 2B and Supplemetal Figure 2A/Fig2A&B_pH3_pH3_11(Colorimetric).tif
- Figure 2ΓÇösource data 1/FIgure 2B and Supplemetal Figure 2A/Fig2A&B_pH3_pH3_09(Chemiluminescence).png
- __MACOSX/Figure 2ΓÇösource data 1/FIgure 2B and Supplemetal Figure 2A/._Fig2A&B_pH3_pH3_09(Chemiluminescence).png
- Figure 2ΓÇösource data 1/FIgure 2B and Supplemetal Figure 2A/122724-M_53bp1_usp28_p53_p21_6(Colorimetric).tif
- Figure 2ΓÇösource data 1/FIgure 2B and Supplemetal Figure 2A/122724-M_53bp1_usp28_p53_p21_3(Chemiluminescence).tif
- __MACOSX/Figure 2ΓÇösource data 1/FIgure 2B and Supplemetal Figure 2A/._122724-M_53bp1_usp28_p53_p21_3(Chemiluminescence).tif
