# Supplementary material for: GMCL1 controls 53BP1 stability and modulates taxane sensitivity
Source: eLife. 2026 Jan 19;14:RP106730. doi: 10.7554/eLife.106730 (PMC12815461; doi:10.7554/eLife.106730)
Supplement: Figure 2—source data 2. [file elife-106730-fig2-data2.zip]

Archive with 11 entries (10 files):
- Figure 2ΓÇösource data 2/
- Figure 2ΓÇösource data 2/Figure2-2_Raw uncropped supporting Western blot files.pdf
- __MACOSX/Figure 2ΓÇösource data 2/._Figure2-2_Raw uncropped supporting Western blot files.pdf
- Figure 2ΓÇösource data 2/.DS_Store
- __MACOSX/Figure 2ΓÇösource data 2/._.DS_Store
- Figure 2ΓÇösource data 2/Figure2-3_Raw uncropped supporting Western blot files.pdf
- __MACOSX/Figure 2ΓÇösource data 2/._Figure2-3_Raw uncropped supporting Western blot files.pdf
- Figure 2ΓÇösource data 2/Figure2-1_Raw uncropped supporting Western blot files.pdf
- __MACOSX/Figure 2ΓÇösource data 2/._Figure2-1_Raw uncropped supporting Western blot files.pdf
- Figure 2ΓÇösource data 2/Figure2C(53BP1)_Raw uncropped supporting Western blot files.pdf
- __MACOSX/Figure 2ΓÇösource data 2/._Figure2C(53BP1)_Raw uncropped supporting Western blot files.pdf
