# Supplementary material for: GMCL1 controls 53BP1 stability and modulates taxane sensitivity
Source: eLife. 2026 Jan 19;14:RP106730. doi: 10.7554/eLife.106730 (PMC12815461; doi:10.7554/eLife.106730)
Supplement: Figure 2—figure supplement 1—source data 1. [file elife-106730-fig2-figsupp1-data1.zip]

Archive with 17 entries (15 files):
- Figure 2ΓÇöfigure supplement 1ΓÇösource data 1/
- Figure 2ΓÇöfigure supplement 1ΓÇösource data 1/Figure 2ΓÇöfigure supplement 1C/
- Figure 2ΓÇöfigure supplement 1ΓÇösource data 1/.DS_Store
- __MACOSX/Figure 2ΓÇöfigure supplement 1ΓÇösource data 1/._.DS_Store
- Figure 2ΓÇöfigure supplement 1ΓÇösource data 1/Figure 2ΓÇöfigure supplement 1C/111624-G1_53bp1_usp28_FLAG_CCND1_6(Colorimetric).tif
- Figure 2ΓÇöfigure supplement 1ΓÇösource data 1/Figure 2ΓÇöfigure supplement 1C/111624_p53_tubulin_Background.tif
- __MACOSX/Figure 2ΓÇöfigure supplement 1ΓÇösource data 1/Figure 2ΓÇöfigure supplement 1C/._111624_p53_tubulin_Background.tif
- Figure 2ΓÇöfigure supplement 1ΓÇösource data 1/Figure 2ΓÇöfigure supplement 1C/111624-G1_s1618_cul3_p21_Ccna1_07(Chemiluminescence).tif
- __MACOSX/Figure 2ΓÇöfigure supplement 1ΓÇösource data 1/Figure 2ΓÇöfigure supplement 1C/._111624-G1_s1618_cul3_p21_Ccna1_07(Chemiluminescence).tif
- Figure 2ΓÇöfigure supplement 1ΓÇösource data 1/Figure 2ΓÇöfigure supplement 1C/111624-G1_s1618_cul3_p21_Ccna1_11(Colorimetric).tif
- __MACOSX/Figure 2ΓÇöfigure supplement 1ΓÇösource data 1/Figure 2ΓÇöfigure supplement 1C/._111624-G1_s1618_cul3_p21_Ccna1_11(Colorimetric).tif
- Figure 2ΓÇöfigure supplement 1ΓÇösource data 1/Figure 2ΓÇöfigure supplement 1C/111624-G1_s1618_cul3_p21_Ccna1_04(Chemiluminescence_Background).tif
- __MACOSX/Figure 2ΓÇöfigure supplement 1ΓÇösource data 1/Figure 2ΓÇöfigure supplement 1C/._111624-G1_s1618_cul3_p21_Ccna1_04(Chemiluminescence_Background).tif
- Figure 2ΓÇöfigure supplement 1ΓÇösource data 1/Figure 2ΓÇöfigure supplement 1C/111624-G1_53bp1_usp28_FLAG_CCND1_2(Chemiluminescence_Background).tif
- __MACOSX/Figure 2ΓÇöfigure supplement 1ΓÇösource data 1/Figure 2ΓÇöfigure supplement 1C/._111624-G1_53bp1_usp28_FLAG_CCND1_2(Chemiluminescence_Background).tif
- Figure 2ΓÇöfigure supplement 1ΓÇösource data 1/Figure 2ΓÇöfigure supplement 1C/111624-G1_53bp1_usp28_FLAG_CCND1_4(Chemiluminescence).tif
- __MACOSX/Figure 2ΓÇöfigure supplement 1ΓÇösource data 1/Figure 2ΓÇöfigure supplement 1C/._111624-G1_53bp1_usp28_FLAG_CCND1_4(Chemiluminescence).tif
