# Supplementary material for: GMCL1 controls 53BP1 stability and modulates taxane sensitivity
Source: eLife. 2026 Jan 19;14:RP106730. doi: 10.7554/eLife.106730 (PMC12815461; doi:10.7554/eLife.106730)
Supplement: Figure 3—source data 1. [file elife-106730-fig3-data1.zip]

Archive with 21 entries (18 files):
- Figure 3ΓÇösource data 1/
- Figure 3ΓÇösource data 1/.DS_Store
- __MACOSX/Figure 3ΓÇösource data 1/._.DS_Store
- Figure 3ΓÇösource data 1/Figure 3B/
- Figure 3ΓÇösource data 1/Figure 3D/
- Figure 3ΓÇösource data 1/Figure 3B/062525-Expression_GMCL1_6(Colorimetric).tif
- Figure 3ΓÇösource data 1/Figure 3B/062625-ExpressionCheck_actin_2(Colorimetric).tif
- Figure 3ΓÇösource data 1/Figure 3B/062625-ExpressionCheck_53bp1_Uso28_10(Colorimetric).tif
- Figure 3ΓÇösource data 1/Figure 3B/062625-ExpressionCheck_actin_1(Chemiluminescence).tif
- __MACOSX/Figure 3ΓÇösource data 1/Figure 3B/._062625-ExpressionCheck_actin_1(Chemiluminescence).tif
- Figure 3ΓÇösource data 1/Figure 3B/062625-ExpressionCheck_53bp1_Uso28_03(Chemiluminescence).tif
- __MACOSX/Figure 3ΓÇösource data 1/Figure 3B/._062625-ExpressionCheck_53bp1_Uso28_03(Chemiluminescence).tif
- Figure 3ΓÇösource data 1/Figure 3B/062625-ExpressionCheck_53bp1_Uso28_09(Chemiluminescence).tif
- __MACOSX/Figure 3ΓÇösource data 1/Figure 3B/._062625-ExpressionCheck_53bp1_Uso28_09(Chemiluminescence).tif
- Figure 3ΓÇösource data 1/Figure 3B/062525-Expression_GMCL1_2(Chemiluminescence).png
- __MACOSX/Figure 3ΓÇösource data 1/Figure 3B/._062525-Expression_GMCL1_2(Chemiluminescence).png
- Figure 3ΓÇösource data 1/Figure 3D/072025-GMCL1V5expression_53bp1_V5_actin_2(Chemiluminescence).tif
- __MACOSX/Figure 3ΓÇösource data 1/Figure 3D/._072025-GMCL1V5expression_53bp1_V5_actin_2(Chemiluminescence).tif
- Figure 3ΓÇösource data 1/Figure 3D/072025-GMCL1V5expression_53bp1_V5_actin_6(Colorimetric).tif
- Figure 3ΓÇösource data 1/Figure 3D/072025-GMCL1V5expression_53bp1_V5_actin_2(Chemiluminescence_Background).tif
- __MACOSX/Figure 3ΓÇösource data 1/Figure 3D/._072025-GMCL1V5expression_53bp1_V5_actin_2(Chemiluminescence_Background).tif
